# Supplementary material for: Tracing Worldwide Turkey Genetic Diversity Using D-loop Sequence Mitochondrial DNA Analysis
Source: Animals (Basel). 2019 Nov 1;9(11):897. doi: 10.3390/ani9110897 (PMC6912331; doi:10.3390/ani9110897)
Supplement: Supplementary file 1 [file animals-09-00897-s001.zip]

Archive with 3 entries (2 files):
- animals-591533-supplementary-proof done/
- animals-591533-supplementary-proof done/Figure S1.pdf
- animals-591533-supplementary-proof done/Table S1.xls
