# Supplementary material for: Tracing Worldwide Turkey Genetic Diversity Using D-loop Sequence Mitochondrial DNA Analysis
Source: Animals (Basel). 2019 Nov 1;9(11):897. doi: 10.3390/ani9110897 (PMC6912331; doi:10.3390/ani9110897)
Supplement: Supplementary file 1 [file animals-09-00897-s001.zip › animals-591533-supplementary-proof done/Table S1.xls]

## Sheet: information
Article title	International assessment of Turkey biodiversity using Mitochondrial DNA
Journal name	Animals
Authors' name	Amado Manuel Canales Vergara *1, Vincenzo Landi1, Juan Vicente Delgado Bermejo1, Amparo Martínez Martínez1, Patricia Cervantes Acosta2, Agueda Pons Barros3, Daniele Bigi4, Phillip Sponenberg5, Mostafa Helal6, Mohammad Hossein Banabazi7, Maria Esperanza Camacho Vallejo8.
Corresponding author's affiliation	Department of Genetics, Faculty of Veterinary Sciences, University of Córdoba, Spain.
Corresponding author's email	macanales87@hotmail.com
Sumplementary table S1. Genbank acces number

## Sheet: Genbank acces number
population/subspecies	GenBank accession number	Columna3	population/subspecies2	GenBank accession number2	Columna7
commercial	MF161996		Domesticade	MF162055	Mexico
	MF161997			MF162056	Mexico
	MF161998			MF162057	Mexico
	MF161999			MF162058	Mexico
	MF162000			MF162059	Mexico
	MF162001			MF162060	Mexico
	MF162002			MF162061	Mexico
	MF162003			MF162062	Mexico
Domesticade	MF162005	Guatemala		MF162063	Mexico
	MF162006	Guatemala		MF162064	Mexico
	MF162007	Guatemala		MF162065	Mexico
	MF162008	Guatemala		MF162066	Mexico
	MF162009	Mexico		MF162067	Mexico
	MF162010	Mexico		MF162068	Mexico
	MF162011	Mexico		MF162069	Mexico
	MF162012	Mexico		MF162070	Mexico
	MF162013	Mexico		MF162071	Mexico
	MF162014	Mexico		MF162072	Mexico
	MF162015	Mexico		MF162073	Mexico
	MF162016	Mexico		MF162074	Mexico
	MF162017	Mexico		MF162075	Mexico
	MF162018	Mexico		MF162076	Mexico
	MF162019	Mexico		MF162077	Mexico
	MF162020	Mexico		MF162078	Mexico
	MF162021	Mexico		MF162079	Mexico
	MF162022	Mexico		MF162080	Mexico
	MF162023	Mexico		MF162081	Mexico
	MF162024	Mexico		MF162082	Mexico
	MF162025	Mexico		MF162083	Mexico
	MF162039	Mexico		MF162084	Mexico
	MF162040	Mexico		MF162085	Mexico
	MF162041	Mexico		MF162086	Mexico
	MF162042	Mexico		MF162087	Mexico
	MF162043	Mexico		MF162088	Mexico
	MF162044	Mexico		MF162089	Mexico
	MF162045	Mexico		MF162090	Mexico
	MF162046	Mexico		MF162091	Mexico
	MF162047	Mexico		MF162092	Mexico
	MF162048	Mexico		MF162093	Mexico
	MF162049	Mexico		MF162094	Mexico
	MF162050	Mexico		MF162095	Mexico
	MF162051	Mexico		MF162096	Mexico
	MF162052	Mexico		MF162097	Mexico
	MF162053	Mexico		MF162098	Mexico
	MF162054	Mexico		MF162099	Mexico
	MF162055	Mexico		MF162100	Mexico
population/subspecies	GenBank accession number		population/subspecies	GenBank accession number
Domesticade	MF162100	Mexico	Domesticade	MF162144	Mexico
	MF162101	Mexico		MF162145	Mexico
	MF162102	Mexico		MF162146	Mexico
	MF162103	Mexico		MF162147	Mexico
	MF162104	Mexico		MF162148	Mexico
	MF162105	Mexico		MF162149	Mexico
	MF162106	Mexico		MF162150	Mexico
	MF162107	Mexico		MF162151	Mexico
	MF162108	Mexico		MF162152	Mexico
	MF162109	Mexico		MF162153	Mexico
	MF162110	Mexico		MF162154	Mexico
	MF162111	Mexico		MF162155	Mexico
	MF162112	Mexico		MF162156	Mexico
	MF162113	Mexico		MF162157	Mexico
	MF162114	Mexico		MF162158	Mexico
	MF162115	Mexico		MF162159	Mexico
	MF162116	Mexico		MF162160	Mexico
	MF162117	Mexico		MF162161	Mexico
	MF162118	Mexico		MF162162	Mexico
	MF162119	Mexico		MF162163	Mexico
	MF162120	Mexico		MF162164	Mexico
	MF162121	Mexico		MF162165	Mexico
	MF162122	Mexico		MF162166	Mexico
	MF162123	Mexico		MF162167	Mexico
	MF162124	Mexico		MF162168	Mexico
	MF162125	Mexico		MF162169	Mexico
	MF162126	Mexico		MF162170	Mexico
	MF162127	Mexico		MF162171	Mexico
	MF162128	Mexico		MF162172	Mexico
	MF162129	Mexico		MF162173	Mexico
	MF162130	Mexico		MF162174	Mexico
	MF162131	Mexico		MF162175	Mexico
	MF162132	Mexico		MF162176	Mexico
	MF162133	Mexico		MF162177	Mexico
	MF162134	Mexico		MF162178	Mexico
	MF162135	Mexico		MF162179	Mexico
	MF162136	Mexico		MF162180	Mexico
	MF162137	Mexico		MF162181	Mexico
	MF162138	Mexico		MF162182	Mexico
	MF162139	Mexico		KC757133	Spain
	MF162140	Mexico		KC757134	Spain
	MF162141	Mexico		KC757135	Spain
	MF162142	Mexico		KC757136	Spain
	MF162143	Mexico		KC757137	Spain
population/subspecies	GenBank accession number		population/subspecies	GenBank accession number
Domesticade	KC757138	Spain	M.g.gallopavo	MF197076
	KC757139	Spain		MF197077
	KC757140	Spain		MF197079
	KC757141	Spain		MF197080
	KC757142	Spain		MF197081
	KC757143	Spain		MF197082
	KC757144	Spain		MF197084
	KC757145	Spain		MF197085
	KC757146	Spain		MF197086
	KC757147	Spain		MF197087
	KC757148	Spain		MF197088
	KC757149	Spain		MF197089
	KC757150	Spain		MF197090
	KC757151	Spain		MF197091
	KC757153	Spain		MF197092
	KC757154	Spain		MF197096
	KC757155	Spain		MF197097
M.g.gallopavo	MF197043			MF197099
	MF197045			MF197101
	MF197046			MF197102
	MF197047			MF197103
	MF197050			MF197105
	MF197051			MF197106
	MF197052			MF197108
	MF197053			MF197109
	MF197056			MF197110
	MF197057			MF197111
	MF197058			MF197112
	MF197059			MF197113
	MF197060			MF197114
	MF197061			MF197115
	MF197062			MF197116
	MF197063			MF197117
	MF197065			MF197118
	MF197066			MF197119
	MF197067			MF197122
	MF197068			MF197124
	MF197069			MF197125
	MF197070			MF197127
	MF197071			MF197128
	MF197072			MF197129
	MF197073			MF197130
	MF197074			MF197132
	MF197075			MF197133
population/subspecies	GenBank accession number		population/subspecies	GenBank accession number
M.g.gallopavo	MF197134		M.g.intermedia	AF487117
	MF197135			AF487058
	MF197136			AF487059
	MF197139			AF487060
	MF197140			AF487062
	MF197142			AF487063
	MF197143			AF487065
	MF197144			AF487066
	MF197145			AF487071
	MF197146			AF487072
	MF197147			AF487077
	MF197148			AF487085
	MF197149			AF487094
	MF197150			AF487058
	MF197151			AF487059
	MF197152			AF487060
	MF197154			AF487061
	MF197155			AF487062
	MF197159			AF487063
	MF197160			AF487064
	MF197161			AF487065
	MF197162			AF487066
	MF197164			AF487067
	MF197166			AF487068
	MF197167			AF487069
	MF197168			AF487070
	MF197169			AF487071
	MF197170			AF487072
	MF197171			AF487073
	MF197173			AF487074
	MF197174			AF487075
	MF197176			AF487076
	MF197178			AF487077
	MF197180			AF487078
	MF197181			AF487079
	MF197182			AF487080
	MF197184			AF487081
				AF487082
				AF487083
				AF487084
population/subspecies	GenBank accession number		population/subspecies	GenBank accession number
M.g.intermedia	AF487085		M.g. merriami	AF487010
	AF487086			AF487023
	AF487087			AF487025
	AF487088			AF487039
	AF487089			AF487041
	AF487090			AF487042
	AF487091			AF172948
	AF487092			AF172964
	AF487093			AF486985
	AF487094			AF486986
	AF487095			AF486997
	AF487096			AF486999
	AF487097			AF486985
	AF487098			AF486986
	AF487099			AF486987
	AF487100			AF486988
	AF487101			AF486989
	AF487102			AF486990
	AF487103			AF486991
	AF487104			AF486992
	AF487105			AF486993
	AF487106			AF486994
	AF487107			AF486995
	AF487108			AF486996
	AF487109			AF486997
	AF487110			AF486998
	AF487111			AF486999
	AF487112			AF487000
	AF487113			AF487001
	AF487114			AF487002
	AF487115			AF487003
	AF487116			AF487004
	AF487117			AF487005
	AF487118			AF487006
	AF487119			AF487007
	KC757152			AF487008
	AF487006			AF487009
population/subspecies	GenBank accession number		population/subspecies	GenBank accession number
M.g.merriami	AF487010		M.g. mexicana	AY037888 **
	AF487011			AF486960 **
	AF487012			AF486961 **
	AF487013			AF486962
	AF487014			AF486963
	AF487015			AF486964
	AF487016			AF486965
	AF487017			AF486966
	AF487018			AF486967
	AF487019			AF486968
	AF487020			AF486969
	AF487021			AF486970
	AF487022			AF486971
	AF487023			AF486972
	AF487024			AF486973
	AF487025			AF486974
	AF487026			AF486975
	AF487027			AF486976
	AF487028			AF486977
	AF487029			AF486978
	AF487030			AF486979
	AF487031			AF486980
	AF487032			AF486981
	AF487033			AF486982
	AF487034			AF486983
	AF487035			AF486984
	AF487036			MF162030
	AF487037			MF162031
	AF487038			MF162032
	AF487039			MF162033
	AF487040			MF162034
	AF487041			MF162035
	AF487042			MF162036
	AF487043			MF162037
	AF487044			MF162038
	AF487045			AF487121
	AF487046		M.g. ocellata	AF486931 **
	AF487047		M.g. osceola	AF486938**
	AF487048			AF486944 **
	AF487049			AF486949 **
	AF487050			AF486951
	AF487051			AF486953
	AF487052			AF486956
	AF487053			AF486959
	AF487054			AF486901
	AF487055		M.g. silvestris	AF486902 **
	AF487056			AF486911 **
	AF487057			AF486914 **
	AF486960			AF486918
population/subspecies	GenBank accession number		population/subspecies	GenBank accession number
M.g. silvestris	AF486921		M.g. silvestris	AF486900
	AF486927			AF486901
	AF172947			AF486902
	AF172953			AF486903
	AF172954			AF486904
	AF172957			AF486905
	AF172958			AF486906
	AF172960			AF486907
	AF172961			AF486908
	AF486875			AF486909
	AF486876			AF486910
	AF486877			AF486911
	AF486885			AF486912
	AF486887			AF486913
	AF486889			AF486914
	AF486895			AF486915
	AF486898			AF486916
	AF486875			AF486917
	AF486876			AF486918
	AF486877			AF486919
	AF486878			AF486920
	AF486879			AF486921
	AF486880			AF486922
	AF486881			AF486923
	AF486882			AF486924
	AF486883			AF486925
	AF486884			AF486926
	AF486885			AF486927
	AF486886		M.g.silvestris	AF486928
	AF486887			AF486929
	AF486888			AF486930
	AF486889		M.g.gallopavo 1903	GQ303164
	AF486890			GQ303165
	AF486891		M.gallopavo arqueological samples	GQ303154
	AF486892			GQ303155
	AF486893			GQ303156
	AF486894			GQ303157
	AF486895			GQ303158
	AF486896			GQ303159
	AF486897			GQ303160
	AF486898		M.g.complet mitchondrion	EF153719
	AF486899
